# Supplementary material for: Mix Design and Performance Analysis of Concrete with Limestone Powder Admixture
Source: Materials (Basel). 2026 Jun 2;19(11):2348. doi: 10.3390/ma19112348 (PMC13258419; doi:10.3390/ma19112348)
Supplement: Supplementary file 1 [file materials-19-02348-s001.zip]

Archive with 1 entries (1 files):
- materials-4320003-supplementary.pdf
